# Supplementary material for: Characterizations of Gene Alterations in Melanoma Patients from Chinese Population
Source: Biomed Res Int. 2020 Jan 30;2020:6096814. doi: 10.1155/2020/6096814 (PMC7011309; doi:10.1155/2020/6096814)
Supplement: Supplementary Materials — Supplementary table: the list of 223 genes in the OncoAim panel. Supplementary data: germline, somatic variations, and CNV gains identified by the NGS test in primary and metastasis melanomas from the Chinese population. [file 6096814.f1.zip]

Archive with 2 entries (2 files):
- 6096814.f1/mat.6096814.v1.xlsx
- 6096814.f1/supp table 1 6096814.v1.pdf
